# Supplementary material for: Effects of Mediterranean Diet, DASH Diet, and Plant-Based Diet on Outcomes among End Stage Kidney Disease Patients: A Systematic Review and Meta-Analysis
Source: Clin Pract. 2022 Dec 28;13(1):41–51. doi: 10.3390/clinpract13010004 (PMC9844348; doi:10.3390/clinpract13010004)
Supplement: Supplementary file 1 [file clinpract-13-00004-s001.zip]

Archive with 1 entries (1 files):
- clinpract-2077966-supplementary.pdf
